# Supplementary material for: Using a Control to Better Understand Phyllosphere Microbiota
Source: PLoS One. 2016 Sep 26;11(9):e0163482. doi: 10.1371/journal.pone.0163482 (PMC5036865; doi:10.1371/journal.pone.0163482)
Supplement: S1 Table — Full report of pre-processing and quality screening of sequences used for downstream analyses. (XLSX) [file pone.0163482.s003.xlsx]

## Sheet: 16S
Year	Paired End	sample_name	raw_pe_seqs	qiime_pass	primer_removal_failed	phiX_hits	total_chimeras	total_known_contaminant	total_unknown_contaminant	final_cleaned_seqs	avg_length	min	q1	median	q3	max
2013	R1	CFSANAIA0001_S1_L001_R1_001	133195	122896	1515	92	12377	9494	10560	88858	231.541	200	232	232	232	251
2013	R1	CFSANAIA0002_S2_L001_R1_001	182501	173888	1850	141	15449	7678	3540	145230	220.231	200	220	220	220	251
2013	R1	CFSANAIA0003_S3_L001_R1_001	227367	214650	4336	85	15651	16436	7630	170512	216.965	200	216	216	219	251
2013	R1	CFSANAIA0004_S4_L001_R1_001	66721	60803	2760	129	7239	10128	1268	39279	216.315	200	216	216	216	251
2013	R1	CFSANAIA0005_S5_L001_R1_001	270942	262568	8864	20	21994	18443	17230	196017	231.912	200	232	232	232	251
2013	R1	CFSANAIA0006_S6_L001_R1_001	199088	187368	3747	95	15974	35793	15585	116174	220.253	200	220	220	220	251
2013	R1	CFSANAIA0007_S7_L001_R1_001	231134	215838	5803	99	25300	36628	11770	136238	217.316	200	216	216	219	251
2013	R1	CFSANAIA0008_S8_L001_R1_001	82748	73338	3408	393	5676	4393	2103	57365	216.321	200	216	216	216	251
2013	R1	CFSANAIA0009_S9_L001_R1_001	204202	193489	1407	15	18959	19666	12114	141328	231.777	200	232	232	232	251
2013	R1	CFSANAIA0010_S10_L001_R1_001	286281	243958	2331	92	23363	97579	18190	102403	231.866	200	232	232	232	251
2013	R1	CFSANAIA0011_S11_L001_R1_001	182267	178214	15902	135	11690	59123	22117	69247	220.239	200	220	220	220	251
2013	R1	CFSANAIA0012_S12_L001_R1_001	140228	132530	2738	51	17124	28786	9339	74492	216.846	200	216	216	216	251
2013	R1	CFSANAIA0013_S13_L001_R1_001	159986	60911	2263	1228	4941	10142	1905	40432	216.495	200	216	216	216	251
2013	R1	CFSANAIA0014_S14_L001_R1_001	143746	131564	3024	63	10894	43820	14217	59546	231.681	200	232	232	232	251
2013	R1	CFSANAIA0015_S15_L001_R1_001	67844	60555	2928	141	4614	9644	6600	36628	220.031	200	220	220	220	251
2013	R1	CFSANAIA0016_S16_L001_R1_001	203373	190831	5159	66	9587	39480	14365	122174	216.632	200	216	216	216	251
2013	R1	CFSANAIA0017_S17_L001_R1_001	109932	99503	4968	327	8620	29875	6337	49376	216.343	200	216	216	216	251
2013	R1	CFSANAIA0018_S18_L001_R1_001	202650	193796	1120	13	9412	40161	8488	134602	231.917	200	232	232	232	251
2014	R1	CFSANATA0001_S1_L001_R1_001	72013	64109	696	39	11241	3685	2167	46281	231.527	200	232	232	232	251
2014	R1	CFSANATA0002_S2_L001_R1_001	66120	58893	1780	80	10235	3341	1196	42261	220.175	200	220	220	221	251
2014	R1	CFSANATA0003_S3_L001_R1_001	78605	72337	2315	37	13512	3607	1577	51289	216.805	200	216	216	219	251
2014	R1	CFSANATA0004_S4_L001_R1_001	14603	12103	390	147	1770	717	181	8898	216.822	200	216	216	216	251
2014	R1	CFSANATA0005_S5_L001_R1_001	123385	114367	951	13	22161	5704	1993	83545	231.594	200	232	232	232	251
2014	R1	CFSANATA0006_S6_L001_R1_001	56514	51310	1588	41	7147	1547	1283	39704	220.107	200	220	220	221	251
2014	R1	CFSANATA0007_S7_L001_R1_001	91713	87266	1473	21	15009	2294	1371	67098	216.937	200	216	216	219	251
2014	R1	CFSANATA0008_S8_L001_R1_001	30074	29755	8214	220	3723	2110	423	15065	216.596	200	216	216	216	251
2014	R1	CFSANATA0009_S9_L001_R1_001	135961	129622	380	9	31315	9051	1858	87009	231.926	200	232	232	232	251
2014	R1	CFSANATA0010_S10_L001_R1_001	155194	148946	1441	34	29181	5027	2975	110288	220.264	200	220	220	220	251
2014	R1	CFSANATA0011_S11_L001_R1_001	123499	117841	2157	21	22988	8971	2894	80810	216.92	200	216	216	219	251
2014	R1	CFSANATA0012_S12_L001_R1_001	20010	18536	479	66	2667	486	302	14536	216.711	200	216	216	216	251
2014	R1	CFSANATA0013_S13_L001_R1_001	605135	602618	279205	238	37087	6004	1865	278219	231.902	200	232	232	232	251
2014	R1	CFSANATA0014_S14_L001_R1_001	141784	120240	1375	279	22266	2953	2161	91206	220.281	200	220	220	220	251
2014	R1	CFSANATA0015_S15_L001_R1_001	125862	120716	1640	29	19978	2549	1818	94702	216.99	200	216	216	219	251
2014	R1	CFSANATA0016_S16_L001_R1_001	47063	37767	790	223	7855	974	657	27268	216.614	200	216	216	216	251
2014	R1	CFSANATA0017_S17_L001_R1_001	258589	231454	659	22	44529	11583	18230	156431	231.84	200	232	232	232	251
2014	R1	CFSANATA0018_S18_L001_R1_001	128204	123156	1084	29	21620	1388	3247	95788	220.285	200	220	220	220	251
2014	R1	CFSANATA0019_S19_L001_R1_001	87800	80005	1204	27	13824	1766	1299	61885	216.879	200	216	216	218	251
2014	R1	CFSANATA0020_S20_L001_R1_001	45729	25812	646	318	3950	442	764	19692	216.575	200	216	216	216	251
2014	R1	CFSANATA0021_S21_L001_R1_001	133784	110386	355	10	23603	3665	1524	81229	231.894	200	232	232	232	251
2014	R1	CFSANATA0022_S22_L001_R1_001	120593	115146	801	30	20211	1594	1217	91293	220.224	200	220	220	220	251
2014	R1	CFSANATA0023_S23_L001_R1_001	98183	92424	828	32	16260	1774	738	72792	216.883	200	216	216	219	251
2014	R1	CFSANATA0024_S24_L001_R1_001	16527	15452	260	37	2526	135	139	12355	216.733	200	216	216	216	251
2014	R1	CFSANBAA0001_S1_L001_R1_001	465273	378433	1566	1069	27609	123288	20989	203912	231.911	200	232	232	232	251
2014	R1	CFSANBAA0002_S2_L001_R1_001	127743	120640	1666	469	8151	48841	11222	50291	220.31	200	220	220	220	251
2014	R1	CFSANBAA0003_S3_L001_R1_001	116453	112678	1393	163	8333	4443	1016	97330	216.516	200	216	216	216	251
2014	R1	CFSANBAA0004_S4_L001_R1_001	80339	75235	2091	734	4831	25544	4106	37929	216.356	200	216	216	216	251
2014	R1	CFSANBAA0005_S5_L001_R1_001	238879	228690	994	935	17727	76859	14918	117257	231.845	200	232	232	232	251
2014	R1	CFSANBAA0006_S6_L001_R1_001	120185	116383	1348	578	10993	12361	5543	85560	220.321	200	220	220	220	251
2014	R1	CFSANBAA0007_S7_L001_R1_001	210065	201956	2721	906	11063	59619	24219	103428	216.926	200	216	216	219	251
2014	R1	CFSANBAA0008_S8_L001_R1_001	73400	69914	1850	1198	4423	15237	2865	44341	216.242	200	216	216	216	251
2014	R1	CFSANBAA0009_S9_L001_R1_001	213315	208325	781	439	2501	106010	33859	64735	232.001	200	232	232	232	251
2014	R1	CFSANBAA0010_S10_L001_R1_001	191213	185576	2462	794	2923	70296	19446	89655	220.147	200	220	220	220	251
2014	R1	CFSANBAA0011_S11_L001_R1_001	219350	211387	3068	767	2637	145691	50485	8739	217.182	200	216	216	219	251
2014	R1	CFSANBAA0012_S12_L001_R1_001	69869	65138	2759	1034	130	59036	1766	413	218.513	200	216	216	220	251
2014	R1	CFSANBAA0013_S13_L001_R1_001	202972	193789	918	235	2526	158471	26112	5527	231.797	200	232	232	232	251
2014	R1	CFSANBAA0014_S14_L001_R1_001	123187	118765	1762	287	828	97448	8937	9503	220.285	200	220	220	220	251
2014	R1	CFSANBAA0015_S15_L001_R1_001	108460	105011	1646	156	946	79407	21618	1238	217.169	200	216	216	219	251
2014	R1	CFSANBAA0016_S16_L001_R1_001	52971	49670	2132	363	1510	33551	4623	7491	216.257	200	216	216	216	251
2014	R1	CFSANDAA0001_S1_L001_R1_001	283583	273716	821	1	27207	41321	11429	192937	231.928	200	232	232	232	251
2014	R1	CFSANDAA0002_S2_L001_R1_001	179329	173778	1107	28	19541	9688	5041	138373	220.373	200	220	220	220	251
2014	R1	CFSANDAA0003_S3_L001_R1_001	207599	200140	1688	27	15020	27502	12640	143263	217.329	200	216	216	219	251
2014	R1	CFSANDAA0004_S4_L001_R1_001	149921	132612	2698	211	4340	22245	7700	95418	216.921	200	216	216	216	251
2014	R1	CFSANDAA0005_S5_L001_R1_001	309597	301016	595	7	28999	30935	10622	229858	231.915	200	232	232	232	251
2014	R1	CFSANDAA0006_S6_L001_R1_001	151376	145923	1262	29	10175	14998	7801	111658	220.362	200	220	220	220	251
2014	R1	CFSANDAA0007_S7_L001_R1_001	290412	276799	2691	69	18617	24804	14085	216533	217.198	200	216	216	219	251
2014	R1	CFSANDAA0008_S8_L001_R1_001	114181	107385	1667	127	6132	9443	1842	88174	216.565	200	216	216	216	251
2014	R1	CFSANDAA0009_S9_L001_R1_001	359953	348459	1347	15	6337	213555	43904	83301	231.92	200	232	232	232	251
2014	R1	CFSANDAA0010_S10_L001_R1_001	212469	203805	3178	37	3986	104309	47618	44677	220.508	200	220	220	220	251
2014	R1	CFSANDAA0011_S11_L001_R1_001	206881	185890	4979	142	2002	117240	27943	33584	217.752	200	216	216	219	251
2014	R1	CFSANDAA0012_S12_L001_R1_001	243918	47266	1163	2520	1535	21071	9593	11384	224.39	200	216	225	232	251
2014	R1	CFSANDAA0013_S13_L001_R1_001	533732	532055	518869	776	487	3040	5160	3723	231.047	201	232	232	232	251
2014	R1	CFSANDAA0014_S14_L001_R1_001	150483	143252	1362	46	4561	36757	15597	84929	220.395	200	220	220	220	251
2014	R1	CFSANDAA0015_S15_L001_R1_001	297839	53315	2504	2202	2318	5340	28622	12329	230.387	200	232	232	232	251
2014	R1	CFSANDAA0016_S16_L001_R1_001	318425	54879	1313	4047	2849	7736	24706	14228	227.666	200	219	232	232	251
2014	R1	CFSANGAA0001_S1_L001_R1_001	205148	180999	350	105	13108	109588	15453	42395	231.98	200	232	232	232	251
2014	R1	CFSANGAA0002_S2_L001_R1_001	119774	113502	959	88	7044	65005	17621	22785	220.2	200	220	220	220	251
2014	R1	CFSANGAA0003_S3_L001_R1_001	142347	133670	1456	65	4956	100872	8427	17894	216.7	200	216	216	216	251
2014	R1	CFSANGAA0004_S4_L001_R1_001	70045	63037	2601	88	2627	28897	3503	25321	216.192	200	216	216	216	251
2014	R1	CFSANGAA0005_S5_L001_R1_001	272817	267053	499	59	12554	128474	21399	104068	231.904	200	232	232	232	251
2014	R1	CFSANGAA0006_S6_L001_R1_001	161354	155085	1243	106	5021	104156	26224	18335	220.247	200	220	220	220	251
2014	R1	CFSANGAA0007_S7_L001_R1_001	189151	181418	2174	86	4378	122636	28904	23240	217.152	200	216	216	219	251
2014	R1	CFSANGAA0008_S8_L001_R1_001	51772	48636	1552	182	217	43518	2171	996	217.537	200	216	216	216	251
2014	R1	CFSANGAA0009_S9_L001_R1_001	381748	195751	540	670	5453	150798	12949	25341	231.957	203	232	232	232	251
2014	R1	CFSANGAA0010_S10_L001_R1_001	207629	200984	1422	139	7156	117343	39769	35155	220.197	200	220	220	220	251
2014	R1	CFSANGAA0011_S11_L001_R1_001	162874	156863	1771	42	1853	114033	32103	7061	217.061	200	216	216	219	251
2014	R1	CFSANGAA0012_S12_L001_R1_001	43190	40281	1415	184	1118	26482	5172	5910	216.457	200	216	216	216	251
2014	R1	CFSANGAA0013_S13_L001_R1_001	168977	165669	270	9	796	144378	18057	2159	231.872	200	232	232	232	251
2014	R1	CFSANGAA0014_S14_L001_R1_001	111661	107419	1017	12	474	81834	22171	1911	220.513	200	220	220	221	251
2014	R1	CFSANGAA0015_S15_L001_R1_001	151592	145486	1785	38	1258	118420	20829	3156	216.751	200	216	216	216	251
2014	R1	CFSANGAA0016_S16_L001_R1_001	48113	44006	2072	46	700	33735	5820	1633	216.352	202	216	216	216	251
2013	R2	CFSANAIA0001_S1_L001_R2_001	133195	123940	733	5	13822	10840	10602	87938	230.919	200	231	231	231	251
2013	R2	CFSANAIA0002_S2_L001_R2_001	182501	153052	4624	20	9651	7085	2777	128895	218.973	200	219	219	219	251
2013	R2	CFSANAIA0003_S3_L001_R2_001	227367	183612	8392	31	11738	14425	6215	142811	217.492	200	217	218	218	251
2013	R2	CFSANAIA0004_S4_L001_R2_001	66721	26365	3814	80	2485	4026	662	15298	215.382	200	215	215	215	251
2013	R2	CFSANAIA0005_S5_L001_R2_001	270942	246469	3308	0	15868	18272	16577	192444	230.552	200	231	231	231	251
2013	R2	CFSANAIA0006_S6_L001_R2_001	199088	157932	6527	16	12148	30451	12856	95934	218.965	200	219	219	219	251
2013	R2	CFSANAIA0007_S7_L001_R2_001	231134	181080	9447	43	20524	31157	9628	110281	217.501	200	217	218	218	251
2013	R2	CFSANAIA0008_S8_L001_R2_001	82748	27480	2928	210	2197	1728	752	19665	216.632	200	215	215	216	251
2013	R2	CFSANAIA0009_S9_L001_R2_001	204202	192251	1888	4	16178	20873	12028	141280	230.687	200	231	231	231	251
2013	R2	CFSANAIA0010_S10_L001_R2_001	286281	241265	2155	12	18776	97827	18415	104080	230.726	200	231	231	231	251
2013	R2	CFSANAIA0011_S11_L001_R2_001	182267	146476	5431	26	8321	53162	19318	60218	218.996	200	219	219	219	251
2013	R2	CFSANAIA0012_S12_L001_R2_001	140228	106855	7949	13	9128	22204	7624	59937	217.354	200	217	218	218	251
2013	R2	CFSANAIA0013_S13_L001_R2_001	159986	26842	3319	394	1539	4377	480	16733	216.215	200	215	215	215	251
2013	R2	CFSANAIA0014_S14_L001_R2_001	143746	134846	781	4	11829	50166	14659	57407	230.915	200	231	231	231	251
2013	R2	CFSANAIA0015_S15_L001_R2_001	67844	39736	1444	22	3696	6306	4280	23988	219.296	200	219	219	219	251
2013	R2	CFSANAIA0016_S16_L001_R2_001	203373	161368	10294	33	5275	33110	11666	100990	217.409	200	217	218	218	251
2013	R2	CFSANAIA0017_S17_L001_R2_001	109932	42305	5177	169	2957	11868	2719	19415	215.882	200	215	215	215	251
2013	R2	CFSANAIA0018_S18_L001_R2_001	202650	188615	2523	0	5982	39368	8658	132084	230.619	200	231	231	231	251
2014	R2	CFSANATA0001_S1_L001_R2_001	72013	67439	160	10	13928	4664	2433	46244	231.053	200	231	231	231	251
2014	R2	CFSANATA0002_S2_L001_R2_001	66120	56093	762	20	13512	3828	1381	36590	219.126	200	219	219	219	251
2014	R2	CFSANATA0003_S3_L001_R2_001	78605	68376	1604	20	17758	3988	1765	43241	217.862	200	218	218	218	251
2014	R2	CFSANATA0004_S4_L001_R2_001	14603	4460	97	74	642	257	123	3267	217.27	200	215	215	218	251
2014	R2	CFSANATA0005_S5_L001_R2_001	123385	119368	270	1	26371	6652	2107	83967	231.05	200	231	231	231	251
2014	R2	CFSANATA0006_S6_L001_R2_001	56514	46463	649	10	8298	1662	1425	34419	219.211	200	219	219	219	251
2014	R2	CFSANATA0007_S7_L001_R2_001	91713	80622	1257	12	17749	2232	1486	57886	217.984	200	218	218	218	251
2014	R2	CFSANATA0008_S8_L001_R2_001	30074	11491	2852	93	1488	864	196	5998	216.622	200	215	215	218	251
2014	R2	CFSANATA0009_S9_L001_R2_001	135961	128617	567	2	33456	9083	2140	83369	230.964	200	231	231	231	251
2014	R2	CFSANATA0010_S10_L001_R2_001	155194	142249	1769	12	32769	5022	3299	99378	219.069	200	219	219	219	251
2014	R2	CFSANATA0011_S11_L001_R2_001	123499	113546	1392	13	28706	9221	3100	71114	217.974	200	218	218	218	251
2014	R2	CFSANATA0012_S12_L001_R2_001	20010	9846	546	43	1548	253	208	7248	215.916	200	215	215	215	251
2014	R2	CFSANATA0013_S13_L001_R2_001	605135	588668	267298	39	38527	6048	1930	274826	231.014	200	231	231	231	251
2014	R2	CFSANATA0014_S14_L001_R2_001	141784	111845	1806	70	26612	2817	2028	78512	219.054	200	219	219	219	251
2014	R2	CFSANATA0015_S15_L001_R2_001	125862	111195	2611	17	22491	2495	1865	81716	217.846	200	218	218	218	251
2014	R2	CFSANATA0016_S16_L001_R2_001	47063	19932	1021	116	4655	509	418	13213	216.15	200	215	215	216	251
2014	R2	CFSANATA0017_S17_L001_R2_001	258589	230486	1122	7	47003	11610	19022	151722	230.893	200	231	231	231	251
2014	R2	CFSANATA0018_S18_L001_R2_001	128204	112119	1724	11	22780	1341	3178	83085	219.116	200	219	219	219	251
2014	R2	CFSANATA0019_S19_L001_R2_001	87800	69372	2782	21	14040	1558	1261	49710	217.785	200	218	218	218	251
2014	R2	CFSANATA0020_S20_L001_R2_001	45729	10659	720	112	1728	187	245	7667	216.33	200	215	215	216	251
2014	R2	CFSANATA0021_S21_L001_R2_001	133784	106379	1311	5	22937	3583	1819	76724	230.754	200	231	231	231	251
2014	R2	CFSANATA0022_S22_L001_R2_001	120593	102856	3298	15	19232	1416	1112	77783	218.908	200	219	219	219	251
2014	R2	CFSANATA0023_S23_L001_R2_001	98183	85300	2311	22	15982	1636	784	64565	217.848	200	218	218	218	251
2014	R2	CFSANATA0024_S24_L001_R2_001	16527	6721	473	24	893	63	65	5203	216.022	200	215	215	215	251
2014	R2	CFSANBAA0001_S1_L001_R2_001	465273	310728	254366	31594	1219	5344	13649	4556	229.867	200	231	231	231	251
2014	R2	CFSANBAA0002_S2_L001_R2_001	127743	68837	54573	8194	281	1419	3355	1015	219.36	200	219	220	220	251
2014	R2	CFSANBAA0003_S3_L001_R2_001	116453	65120	51086	8178	333	911	3360	1252	217.435	200	217	218	218	251
2014	R2	CFSANBAA0004_S4_L001_R2_001	80339	5399	615	2827	46	435	1139	337	216.43	201	214	215	215	251
2014	R2	CFSANBAA0005_S5_L001_R2_001	238879	149694	115570	18954	811	3302	8327	2730	229.635	200	230	231	231	251
2014	R2	CFSANBAA0006_S6_L001_R2_001	120185	52822	39024	7969	247	937	3459	1186	219.497	201	219	220	220	251
2014	R2	CFSANBAA0007_S7_L001_R2_001	210065	28883	3409	14739	670	2236	5975	1854	217.416	200	217	218	218	251
2014	R2	CFSANBAA0008_S8_L001_R2_001	73400	31935	27898	2405	34	349	962	287	216.84	203	215	215	215	251
2014	R2	CFSANBAA0009_S9_L001_R2_001	213315	32459	2337	16857	811	3704	6930	1820	229.779	200	231	231	231	251
2014	R2	CFSANBAA0010_S10_L001_R2_001	191213	114349	91133	13327	688	2220	5242	1739	219.128	200	219	220	220	251
2014	R2	CFSANBAA0011_S11_L001_R2_001	219350	133974	105625	16224	523	3845	6316	1441	217.363	200	217	218	218	251
2014	R2	CFSANBAA0012_S12_L001_R2_001	69869	30012	25872	2481	26	562	827	244	216.045	201	215	215	215	251
2014	R2	CFSANBAA0013_S13_L001_R2_001	202972	122870	94870	15571	356	4415	6003	1655	229.615	200	230	231	231	251
2014	R2	CFSANBAA0014_S14_L001_R2_001	123187	63282	49715	7851	186	1912	2895	723	219.29	200	219	220	220	251
2014	R2	CFSANBAA0015_S15_L001_R2_001	108460	59836	47118	7341	123	1747	2873	634	217.465	200	217	218	218	251
2014	R2	CFSANBAA0016_S16_L001_R2_001	52971	16465	13314	1893	14	381	683	180	216.889	206	214	215	215	251
2014	R2	CFSANDAA0001_S1_L001_R2_001	283583	270290	1119	4	26024	41902	11700	189541	230.831	200	231	231	231	251
2014	R2	CFSANDAA0002_S2_L001_R2_001	179329	151657	3396	15	18274	8555	4485	116932	218.981	200	219	219	219	251
2014	R2	CFSANDAA0003_S3_L001_R2_001	207599	153946	5469	75	12210	20972	9347	105873	217.485	200	217	217	218	251
2014	R2	CFSANDAA0004_S4_L001_R2_001	149921	60936	3680	74	2042	9949	3326	41865	216.704	200	215	215	216	251
2014	R2	CFSANDAA0005_S5_L001_R2_001	309597	297231	887	4	28271	30821	10162	227086	230.882	200	231	231	231	251
2014	R2	CFSANDAA0006_S6_L001_R2_001	151376	123289	2023	18	9250	12947	6557	92494	219.152	200	219	219	219	251
2014	R2	CFSANDAA0007_S7_L001_R2_001	290412	213661	4588	73	16322	19396	10736	162546	217.733	200	217	218	218	251
2014	R2	CFSANDAA0008_S8_L001_R2_001	114181	47829	3357	65	2200	3783	866	37558	216.017	200	215	215	215	251
2014	R2	CFSANDAA0009_S9_L001_R2_001	359953	342208	1208	4	5184	210793	43035	81984	230.804	200	231	231	231	251
2014	R2	CFSANDAA0010_S10_L001_R2_001	212469	187085	2552	8	3659	97363	43236	40267	219.27	200	219	219	219	251
2014	R2	CFSANDAA0011_S11_L001_R2_001	206881	148764	2618	58	1889	96049	21586	26564	218.255	200	217	218	218	251
2014	R2	CFSANDAA0012_S12_L001_R2_001	243918	25455	1024	645	939	9492	4524	8831	225.587	200	218	231	231	251
2014	R2	CFSANDAA0013_S13_L001_R2_001	533732	494646	483842	153	424	3024	3547	3656	229.52	200	231	231	231	251
2014	R2	CFSANDAA0014_S14_L001_R2_001	150483	109345	2806	24	2631	27899	11584	64401	219.069	200	219	219	219	251
2014	R2	CFSANDAA0015_S15_L001_R2_001	297839	38451	1139	854	1584	5236	17143	12495	228.335	200	230	231	231	251
2014	R2	CFSANDAA0016_S16_L001_R2_001	318425	39013	1164	1226	1901	6261	14872	13589	226.938	200	219	231	231	251
2014	R2	CFSANGAA0001_S1_L001_R2_001	205148	172730	884	21	11457	105346	13989	41033	230.981	200	231	231	231	251
2014	R2	CFSANGAA0002_S2_L001_R2_001	119774	84107	3435	37	4870	46015	13117	16633	219.073	200	219	219	219	251
2014	R2	CFSANGAA0003_S3_L001_R2_001	142347	114135	4778	52	3582	83912	6783	15028	217.887	200	218	218	218	251
2014	R2	CFSANGAA0004_S4_L001_R2_001	70045	20487	1563	63	1076	8228	1242	8315	216.316	200	215	215	216	251
2014	R2	CFSANGAA0005_S5_L001_R2_001	272817	261095	729	9	11719	124821	21235	102582	231.001	200	231	231	231	251
2014	R2	CFSANGAA0006_S6_L001_R2_001	161354	126592	3555	41	4494	82498	21310	14694	219.174	200	219	219	219	251
2014	R2	CFSANGAA0007_S7_L001_R2_001	189151	159011	5449	42	4054	105439	24366	19661	218.012	200	218	218	218	251
2014	R2	CFSANGAA0008_S8_L001_R2_001	51772	14050	1284	115	71	11665	607	308	218.179	200	215	215	220	251
2014	R2	CFSANGAA0009_S9_L001_R2_001	381748	185536	740	146	3911	143881	11775	25083	230.965	200	231	231	231	251
2014	R2	CFSANGAA0010_S10_L001_R2_001	207629	174607	4249	35	6033	99148	34557	30585	219.102	200	219	219	219	251
2014	R2	CFSANGAA0011_S11_L001_R2_001	162874	146025	3122	27	1562	105404	29732	6178	217.987	200	218	218	218	251
2014	R2	CFSANGAA0012_S12_L001_R2_001	43190	14171	1241	121	363	8292	2181	1973	216.154	200	215	215	215	251
2014	R2	CFSANGAA0013_S13_L001_R2_001	168977	156246	1184	18	676	135426	16668	2274	230.587	200	231	231	231	251
2014	R2	CFSANGAA0014_S14_L001_R2_001	111661	78409	5558	31	259	54960	16031	1570	218.606	200	219	219	219	251
2014	R2	CFSANGAA0015_S15_L001_R2_001	151592	114969	7726	71	557	88229	15652	2734	217.518	200	218	218	218	251
2014	R2	CFSANGAA0016_S16_L001_R2_001	48113	13053	1670	34	110	8740	2009	490	215.896	201	215	215	215	251
			160037								221.937
											221.762

## Sheet: ITS
Year	PairedEnd	sample_name	raw_pe_seqs	qiime_pass	primer_removal_failed	phiX_hits	total_chimeras	total_known_contaminant	total_unknown_contaminant	final_cleaned_seqs	avg_length	min	q1	median	q3	max
2013	R1	CFSANAJA0001_S1_L001_R1_001	185195	163390	1	36	776	0	51	162526	249.146	202	251	251	251	251
2013	R1	CFSANAJA0002_S2_L001_R1_001	219652	198559	2	40	858	0	162	197497	249.64	201	249	251	251	251
2013	R1	CFSANAJA0003_S3_L001_R1_001	244229	189690	3	99	550	0	375	188663	248.659	202	249	250	251	251
2013	R1	CFSANAJA0004_S4_L001_R1_001	62215	52557	0	61	361	0	542	51593	248.883	202	249	251	251	251
2013	R1	CFSANAJA0005_S5_L001_R1_001	287251	187924	0	68	1318	0	114	186424	249.898	202	251	251	251	251
2013	R1	CFSANAJA0006_S6_L001_R1_001	226500	194132	3	81	1245	0	247	192556	249.209	202	249	251	251	251
2013	R1	CFSANAJA0007_S7_L001_R1_001	237319	201972	2	81	1018	0	299	200572	248.353	201	249	250	251	251
2013	R1	CFSANAJA0008_S8_L001_R1_001	62629	46318	2	265	340	0	688	45023	248.785	202	250	251	251	251
2013	R1	CFSANAJA0009_S9_L001_R1_001	219448	179196	1	28	1480	0	90	177597	249.843	202	250	251	251	251
2013	R1	CFSANAJA0010_S10_L001_R1_001	385355	246526	0	92	1415	0	182	244837	250.59	202	251	251	251	251
2013	R1	CFSANAJA0011_S11_L001_R1_001	392738	195853	16	443	885	0	786	193723	249.36	202	249	250	251	251
2013	R1	CFSANAJA0012_S12_L001_R1_001	274053	242269	128220	322	894	0	777	112056	249.607	200	249	251	251	251
2013	R1	CFSANAJA0013_S13_L001_R1_001	1135911	1128895	947766	2398	1018	0	5645	172068	249.824	200	251	251	251	251
2013	R1	CFSANAJA0014_S14_L001_R1_001	181199	146119	1	53	1117	0	144	144804	250.138	202	251	251	251	251
2013	R1	CFSANAJA0015_S15_L001_R1_001	80517	65509	2	175	217	0	123	64992	249.04	202	249	250	251	251
2013	R1	CFSANAJA0016_S16_L001_R1_001	178673	163241	1	21	1130	0	149	161940	250.07	202	251	251	251	251
2013	R1	CFSANAJA0017_S17_L001_R1_001	138213	64947	1	469	422	0	1375	62680	249.731	202	250	251	251	251
2013	R1	CFSANAJA0018_S18_L001_R1_001	197211	195471	49628	35	769	0	106	144933	250.466	200	251	251	251	251
2014	R1	CFSANAXA0001_S1_L001_R1_001	126887	112148	2022	131	3322	0	471	106202	228.397	200	228	229	229	251
2014	R1	CFSANAXA0002_S2_L001_R1_001	99682	88638	2468	55	2684	0	622	82809	217.664	200	218	218	218	251
2014	R1	CFSANAXA0003_S3_L001_R1_001	126048	112654	3322	28	4675	0	428	104201	215.512	200	215	216	216	251
2014	R1	CFSANAXA0004_S4_L001_R1_001	15485	13675	480	108	442	0	90	12555	212.86	200	212	213	213	251
2014	R1	CFSANAXA0005_S5_L001_R1_001	169740	153493	2346	52	3365	0	837	146893	228.496	200	228	229	229	251
2014	R1	CFSANAXA0006_S6_L001_R1_001	88574	78480	2024	63	2118	0	281	73994	217.613	200	218	218	218	251
2014	R1	CFSANAXA0007_S7_L001_R1_001	91001	83939	2311	12	2641	0	642	78333	215.456	200	215	215	216	251
2014	R1	CFSANAXA0008_S8_L001_R1_001	136216	121962	3653	214	3821	0	686	113588	212.752	200	212	213	213	251
2014	R1	CFSANAXA0009_S9_L001_R1_001	173821	158156	1625	7	6687	0	777	149060	228.538	200	228	229	229	251
2014	R1	CFSANAXA0010_S10_L001_R1_001	251193	233536	3132	35	6255	0	1042	223072	217.79	200	218	218	218	251
2014	R1	CFSANAXA0011_S11_L001_R1_001	229666	207807	4869	32	8785	0	1043	193078	215.524	200	215	216	216	251
2014	R1	CFSANAXA0012_S12_L001_R1_001	88232	84825	1641	101	1838	0	138	81107	212.357	200	211	212	213	251
2014	R1	CFSANAXA0013_S13_L001_R1_001	296683	267901	4716	35	7164	0	2778	253208	228.631	200	228	229	229	251
2014	R1	CFSANAXA0014_S14_L001_R1_001	127073	119122	1384	16	3010	0	174	114538	217.644	200	217	218	218	251
2014	R1	CFSANAXA0015_S15_L001_R1_001	120948	116455	1080	7	3054	0	103	112211	215.591	200	215	216	216	251
2014	R1	CFSANAXA0016_S16_L001_R1_001	120536	116098	2802	137	5308	0	347	107504	212.766	200	212	213	213	251
2014	R1	CFSANAXA0017_S17_L001_R1_001	279867	250146	3647	24	7581	0	204	238690	228.592	200	228	229	229	251
2014	R1	CFSANAXA0018_S18_L001_R1_001	255015	235134	9452	23	5428	0	225	220006	217.831	200	218	218	218	251
2014	R1	CFSANAXA0019_S19_L001_R1_001	115739	111906	1016	12	3089	0	155	107634	215.754	200	215	216	216	251
2014	R1	CFSANAXA0020_S20_L001_R1_001	89650	86921	1243	39	2194	0	76	83369	212.914	200	213	213	213	251
2014	R1	CFSANAXA0021_S21_L001_R1_001	295099	242483	4744	46	3726	0	673	233294	228.523	200	228	229	229	251
2014	R1	CFSANAXA0022_S22_L001_R1_001	177266	169648	1727	10	3737	0	1645	162529	217.631	200	217	218	218	251
2014	R1	CFSANAXA0023_S23_L001_R1_001	279391	269127	2323	17	6699	0	11019	249069	215.634	200	215	216	216	251
2014	R1	CFSANAXA0024_S24_L001_R1_001	76100	71985	1640	20	1920	0	2801	65604	212.672	200	212	213	213	251
2014	R1	CFSANEAA0001_S1_L001_R1_001	538148	495281	2553	12	11050	0	4087	477579	228.749	200	229	229	229	251
2014	R1	CFSANEAA0002_S2_L001_R1_001	367318	344780	2135	31	10891	0	503	331220	217.52	200	217	218	218	251
2014	R1	CFSANEAA0003_S3_L001_R1_001	448035	421992	2696	71	6147	0	1753	411325	215.604	200	215	216	216	251
2014	R1	CFSANEAA0004_S4_L001_R1_001	235864	225188	2353	167	11317	0	211	211140	212.873	200	212	213	213	251
2014	R1	CFSANEAA0005_S5_L001_R1_001	622674	578007	2241	26	15112	0	1144	559484	228.71	200	228	229	229	251
2014	R1	CFSANEAA0006_S6_L001_R1_001	320103	297408	2400	66	12793	0	533	281616	217.525	200	217	218	218	251
2014	R1	CFSANEAA0007_S7_L001_R1_001	369708	368331	48133	100	9636	0	303	310159	215.624	200	215	216	216	251
2014	R1	CFSANEAA0008_S8_L001_R1_001	126212	119499	1037	336	5197	0	480	112449	212.944	200	212	213	213	251
2014	R1	CFSANEAA0009_S9_L001_R1_001	779742	719215	2814	108	16960	0	11020	688313	228.594	200	228	229	229	251
2014	R1	CFSANEAA0010_S10_L001_R1_001	1414103	133789	8571	4659	4705	0	3285	112569	217.513	200	217	218	218	251
2014	R1	CFSANEAA0011_S11_L001_R1_001	694307	300340	7344	1770	10094	0	1199	279933	215.453	200	215	216	216	251
2014	R1	CFSANEAA0012_S12_L001_R1_001	288409	13180	3355	3591	406	0	1186	4642	214.376	200	213	213	216	251
2014	R1	CFSANEAA0013_S13_L001_R1_001	1165460	253824	11457	579	11295	0	699	229794	228.482	200	228	229	229	251
2014	R1	CFSANEAA0014_S14_L001_R1_001	947747	264672	5951	2610	7196	0	1662	247253	217.198	200	217	217	218	251
2014	R1	CFSANEAA0015_S15_L001_R1_001	440658	331756	2986	196	15843	0	2667	310064	215.688	200	215	216	216	251
2014	R1	CFSANEAA0016_S16_L001_R1_001	276875	146964	3346	1672	8653	0	684	132609	213.078	200	213	213	213	251
2014	R1	CFSANFAA0001_S1_L001_R1_001	472805	363692	449	131	34534	0	56	328522	228.924	200	229	229	229	251
2014	R1	CFSANFAA0002_S2_L001_R1_001	276674	251858	3464	9	14753	0	21	233611	217.831	200	218	218	218	251
2014	R1	CFSANFAA0003_S3_L001_R1_001	260279	247363	1208	22	14367	0	120	231646	215.696	200	215	216	216	251
2014	R1	CFSANFAA0004_S4_L001_R1_001	164312	156689	612	87	12360	0	27	143603	212.916	200	212	213	213	251
2014	R1	CFSANFAA0005_S5_L001_R1_001	413056	396802	461	15	29098	0	21	367207	229.016	200	229	229	229	251
2014	R1	CFSANFAA0006_S6_L001_R1_001	369991	355231	1275	48	19850	0	41	334017	217.398	200	217	217	218	251
2014	R1	CFSANFAA0007_S7_L001_R1_001	255585	243192	933	55	15606	0	28	226570	215.625	200	215	216	216	251
2014	R1	CFSANFAA0008_S8_L001_R1_001	134407	122891	1921	268	15442	0	36	105224	213.022	200	213	213	213	251
2014	R1	CFSANFAA0009_S9_L001_R1_001	876649	874496	870541	1139	208	0	395	2213	222.899	200	216	228	229	251
2014	R1	CFSANFAA0010_S10_L001_R1_001	701549	448082	221082	3580	9241	0	1440	212739	217.085	200	217	217	218	251
2014	R1	CFSANFAA0011_S11_L001_R1_001	662116	637657	625186	5585	262	0	2044	4580	216.229	200	215	216	216	251
2014	R1	CFSANFAA0012_S12_L001_R1_001	430305	24507	6941	7965	263	0	4122	5216	213.218	200	212	213	213	251
2014	R1	CFSANFAA0013_S13_L001_R1_001	1135068	1132252	1128075	1495	219	0	552	1911	225.162	200	223	229	229	251
2014	R1	CFSANFAA0014_S14_L001_R1_001	822171	19756	4182	5568	355	0	2474	7177	216.875	200	217	218	218	251
2014	R1	CFSANFAA0015_S15_L001_R1_001	1029004	28297	5754	8724	620	0	5556	7643	215.968	200	215	216	216	251
2014	R1	CFSANFAA0016_S16_L001_R1_001	593683	34681	13155	9287	215	0	5488	6536	212.496	200	212	213	213	251
2014	R1	CFSANHAA0001_S1_L001_R1_001	949607	192973	13455	11258	5060	0	10216	152984	224.397	200	217	228	229	251
2014	R1	CFSANHAA0002_S2_L001_R1_001	327961	227510	67076	1042	6116	0	778	152498	217.642	200	217	218	218	251
2014	R1	CFSANHAA0003_S3_L001_R1_001	598278	592180	499465	2259	6228	0	1451	82777	215.892	200	215	216	216	251
2014	R1	CFSANHAA0004_S4_L001_R1_001	303020	111226	3525	1312	4693	0	1215	100481	213.379	200	212	213	213	251
2014	R1	CFSANHAA0005_S5_L001_R1_001	578942	261284	608	474	10643	0	296	249263	229.021	200	229	229	229	251
2014	R1	CFSANHAA0006_S6_L001_R1_001	419701	134863	2838	1268	5018	0	1145	124594	217.401	200	217	217	218	251
2014	R1	CFSANHAA0007_S7_L001_R1_001	458515	206645	2971	1227	2848	0	811	198788	215.867	200	216	216	216	251
2014	R1	CFSANHAA0008_S8_L001_R1_001	250347	45415	6913	2469	930	0	2424	32679	213.203	200	213	213	213	251
2014	R1	CFSANHAA0009_S9_L001_R1_001	1128712	1125850	1122853	964	62	0	376	1595	224.309	200	216	217	229	251
2014	R1	CFSANHAA0010_S10_L001_R1_001	561417	73952	4475	2223	1504	0	1875	63875	217.207	200	217	217	218	251
2014	R1	CFSANHAA0011_S11_L001_R1_001	380081	370362	226404	1166	3249	0	777	138766	215.785	200	216	216	216	251
2014	R1	CFSANHAA0012_S12_L001_R1_001	187402	186071	150379	1481	789	0	1830	31592	213.094	200	213	213	213	251
2014	R1	CFSANHAA0013_S13_L001_R1_001	684067	681808	643775	752	1013	0	494	35774	228.834	200	229	229	229	251
2014	R1	CFSANHAA0014_S14_L001_R1_001	462906	177235	3704	1411	4547	0	1650	165923	217.54	200	217	218	218	251
2014	R1	CFSANHAA0015_S15_L001_R1_001	436498	211111	2606	961	3161	0	724	203659	215.842	200	216	216	216	251
2014	R1	CFSANHAA0016_S16_L001_R1_001	252548	46409	5894	1964	1033	0	2185	35333	213.02	200	213	213	213	251
2013	R2	CFSANAJA0001_S1_L001_R2_001	185195	159372	9774	10	1824	0	54	147710	227.675	200	229	230	230	251
2013	R2	CFSANAJA0002_S2_L001_R2_001	219652	171487	31012	11	1253	0	133	139078	216.494	200	218	218	219	251
2013	R2	CFSANAJA0003_S3_L001_R2_001	244229	156954	35844	29	916	0	315	119850	214.708	200	216	216	217	251
2013	R2	CFSANAJA0004_S4_L001_R2_001	62215	21729	10355	38	90	0	387	10859	212.032	200	213	213	214	251
2013	R2	CFSANAJA0005_S5_L001_R2_001	287251	154562	18324	11	1166	0	98	134963	226.023	200	229	230	230	251
2013	R2	CFSANAJA0006_S6_L001_R2_001	226500	166644	36691	22	1148	0	263	128520	216.273	200	218	218	219	251
2013	R2	CFSANAJA0007_S7_L001_R2_001	237319	162733	47263	31	1056	0	348	114035	214.309	200	216	216	217	251
2013	R2	CFSANAJA0008_S8_L001_R2_001	62629	20646	6931	129	114	0	586	12886	212.943	200	213	213	214	251
2013	R2	CFSANAJA0009_S9_L001_R2_001	219448	158099	14331	8	2061	0	129	141570	226.186	200	229	230	230	251
2013	R2	CFSANAJA0010_S10_L001_R2_001	385355	236488	6118	22	2143	0	1220	226985	228.801	200	230	230	230	251
2013	R2	CFSANAJA0011_S11_L001_R2_001	392738	176475	17269	93	1121	0	793	157199	217.072	200	218	218	219	251
2013	R2	CFSANAJA0012_S12_L001_R2_001	274053	202054	140971	85	469	0	721	59808	214.646	200	216	217	217	251
2013	R2	CFSANAJA0013_S13_L001_R2_001	1135911	848239	765936	1091	489	0	3766	76957	213.341	200	213	214	214	251
2013	R2	CFSANAJA0014_S14_L001_R2_001	181199	141437	7136	15	1156	0	2396	130734	228.192	200	229	230	230	251
2013	R2	CFSANAJA0015_S15_L001_R2_001	80517	58127	6800	47	344	0	202	50734	216.752	200	218	218	219	251
2013	R2	CFSANAJA0016_S16_L001_R2_001	178673	122728	26806	14	591	0	790	94527	214.908	200	216	217	217	251
2013	R2	CFSANAJA0017_S17_L001_R2_001	138213	34450	7713	210	170	0	1191	25166	213.108	200	213	214	214	251
2013	R2	CFSANAJA0018_S18_L001_R2_001	197211	187578	78500	7	762	0	2064	106245	226.846	200	229	230	230	251
2014	R2	CFSANAXA0001_S1_L001_R2_001	126887	119853	1643	7	2773	0	280	115150	229.41	200	229	230	230	251
2014	R2	CFSANAXA0002_S2_L001_R2_001	99682	82037	3279	16	1546	0	171	77025	218.352	200	218	219	219	251
2014	R2	CFSANAXA0003_S3_L001_R2_001	126048	104938	6851	20	2586	0	149	95332	216.253	200	216	217	217	251
2014	R2	CFSANAXA0004_S4_L001_R2_001	15485	6254	320	68	89	0	12	5765	214.591	200	213	214	214	251
2014	R2	CFSANAXA0005_S5_L001_R2_001	169740	158785	2424	2	2570	0	684	153105	229.48	200	229	230	230	251
2014	R2	CFSANAXA0006_S6_L001_R2_001	88574	74877	2577	16	1452	0	124	70708	218.392	200	218	219	219	251
2014	R2	CFSANAXA0007_S7_L001_R2_001	91001	77793	4406	10	1380	0	205	71792	216.294	200	216	217	217	251
2014	R2	CFSANAXA0008_S8_L001_R2_001	136216	74456	7526	153	1182	0	239	65356	213.627	200	213	214	214	251
2014	R2	CFSANAXA0009_S9_L001_R2_001	173821	159285	3658	4	4289	0	426	150908	220.953	200	214	214	230	251
2014	R2	CFSANAXA0010_S10_L001_R2_001	251193	211740	7450	29	3607	0	590	200064	218.346	200	218	219	219	251
2014	R2	CFSANAXA0011_S11_L001_R2_001	229666	205464	6803	20	6156	0	672	191813	216.347	200	216	216	217	251
2014	R2	CFSANAXA0012_S12_L001_R2_001	88232	55673	5104	82	389	0	49	50049	213.775	200	213	214	214	251
2014	R2	CFSANAXA0013_S13_L001_R2_001	296683	261792	6911	7	4267	0	4307	246300	229.501	200	229	230	230	251
2014	R2	CFSANAXA0014_S14_L001_R2_001	127073	105592	4581	13	1268	0	76	99654	218.2	200	218	219	219	251
2014	R2	CFSANAXA0015_S15_L001_R2_001	120948	102264	5543	13	1026	0	55	95627	216.413	200	216	217	217	251
2014	R2	CFSANAXA0016_S16_L001_R2_001	120536	73059	7006	104	2184	0	96	63669	213.61	200	213	214	214	251
2014	R2	CFSANAXA0017_S17_L001_R2_001	279867	251239	7441	1	4768	0	339	238690	228.83	200	229	230	230	251
2014	R2	CFSANAXA0018_S18_L001_R2_001	255015	218923	15842	20	3816	0	108	199137	218.3	200	218	219	219	251
2014	R2	CFSANAXA0019_S19_L001_R2_001	115739	98036	7884	20	1484	0	116	88532	216.32	200	216	217	217	251
2014	R2	CFSANAXA0020_S20_L001_R2_001	89650	48410	6725	47	402	0	34	41202	213.303	200	213	213	214	251
2014	R2	CFSANAXA0021_S21_L001_R2_001	295099	238183	7085	8	1973	0	250	228867	229.119	200	229	230	230	251
2014	R2	CFSANAXA0022_S22_L001_R2_001	177266	142841	7542	22	1039	0	504	133734	218.301	200	218	219	219	251
2014	R2	CFSANAXA0023_S23_L001_R2_001	279391	240754	12064	24	2517	0	3750	222399	216.262	200	216	217	217	251
2014	R2	CFSANAXA0024_S24_L001_R2_001	76100	41158	4575	27	412	0	1312	34832	213.375	200	213	214	214	251
2014	R2	CFSANEAA0001_S1_L001_R2_001	538148	467162	15003	7	5586	0	2215	444351	228.589	200	230	230	230	251
2014	R2	CFSANEAA0002_S2_L001_R2_001	367318	271840	26149	43	3290	0	167	242191	217.375	200	218	219	219	251
2014	R2	CFSANEAA0003_S3_L001_R2_001	448035	323453	43691	77	2460	0	368	276857	215.584	200	216	217	217	251
2014	R2	CFSANEAA0004_S4_L001_R2_001	235864	156651	17362	96	2327	0	34	136832	213.379	200	214	214	214	251
2014	R2	CFSANEAA0005_S5_L001_R2_001	622674	563545	9466	1	8998	0	417	544663	229.277	200	230	230	230	251
2014	R2	CFSANEAA0006_S6_L001_R2_001	320103	261089	19000	23	4389	0	94	237583	217.788	200	218	219	219	251
2014	R2	CFSANEAA0007_S7_L001_R2_001	369708	336556	79491	54	3527	0	98	253386	215.921	200	216	217	217	251
2014	R2	CFSANEAA0008_S8_L001_R2_001	126212	75811	10034	179	1040	0	81	64477	213.357	200	213	214	214	251
2014	R2	CFSANEAA0009_S9_L001_R2_001	779742	645316	24871	49	7790	0	5759	606847	228.577	200	230	230	230	251
2014	R2	CFSANEAA0010_S10_L001_R2_001	1414103	1105763	1017403	699	830	0	112	86719	218.116	200	218	219	219	251
2014	R2	CFSANEAA0011_S11_L001_R2_001	694307	249790	22303	308	4123	0	156	222900	215.96	200	216	217	217	251
2014	R2	CFSANEAA0012_S12_L001_R2_001	288409	2902	558	1393	19	0	23	909	220.046	200	214	218	223	251
2014	R2	CFSANEAA0013_S13_L001_R2_001	1165460	223830	17588	56	4358	0	92	201736	228.44	200	230	230	230	251
2014	R2	CFSANEAA0014_S14_L001_R2_001	947747	192719	19931	469	1514	0	86	170719	217.246	200	218	219	219	251
2014	R2	CFSANEAA0015_S15_L001_R2_001	440658	241819	38776	93	3793	0	257	198900	215.353	200	216	217	217	251
2014	R2	CFSANEAA0016_S16_L001_R2_001	276875	81840	11410	714	1077	0	27	68612	213.369	200	213	214	214	251
2014	R2	CFSANFAA0001_S1_L001_R2_001	472805	352604	2358	18	11722	0	13	338493	229.643	200	230	230	230	251
2014	R2	CFSANFAA0002_S2_L001_R2_001	276674	221662	10772	39	6963	0	5	203883	218.2	200	218	219	219	251
2014	R2	CFSANFAA0003_S3_L001_R2_001	260279	208637	10435	69	4207	0	28	193898	216.286	200	216	217	217	251
2014	R2	CFSANFAA0004_S4_L001_R2_001	164312	112533	5875	88	2758	0	7	103805	213.821	200	213	214	214	251
2014	R2	CFSANFAA0005_S5_L001_R2_001	413056	388976	2029	5	10034	0	12	376896	229.757	200	230	230	230	251
2014	R2	CFSANFAA0006_S6_L001_R2_001	369991	323953	5976	58	7475	0	12	310432	218.545	200	218	219	219	251
2014	R2	CFSANFAA0007_S7_L001_R2_001	255585	214947	4959	104	3463	0	10	206411	216.671	200	217	217	217	251
2014	R2	CFSANFAA0008_S8_L001_R2_001	134407	79775	8288	201	1039	0	15	70232	213.427	200	213	214	214	251
2014	R2	CFSANFAA0009_S9_L001_R2_001	876649	844042	842732	202	43	0	82	983	224.607	200	217	229	230	251
2014	R2	CFSANFAA0010_S10_L001_R2_001	701549	551666	358774	940	3730	0	71	188151	218.406	200	218	219	219	251
2014	R2	CFSANFAA0011_S11_L001_R2_001	662116	458377	455364	1693	26	0	78	1216	220.751	200	216	217	230	251
2014	R2	CFSANFAA0012_S12_L001_R2_001	430305	4628	494	2352	26	0	468	1288	221.909	200	217	219	229	251
2014	R2	CFSANFAA0013_S13_L001_R2_001	1135068	1095675	1094431	274	22	0	136	812	224.672	200	217	230	230	251
2014	R2	CFSANFAA0014_S14_L001_R2_001	822171	5126	1103	1542	10	0	148	2323	219.168	200	218	219	219	251
2014	R2	CFSANFAA0015_S15_L001_R2_001	1029004	439112	431109	3368	113	0	2338	2184	219.228	200	216	217	219	251
2014	R2	CFSANFAA0016_S16_L001_R2_001	593683	5840	840	3289	26	0	194	1491	220.636	200	214	217	229	251
2014	R2	CFSANHAA0001_S1_L001_R2_001	949607	117048	4839	3161	1835	0	3944	103269	227.405	200	217	230	230	251
2014	R2	CFSANHAA0002_S2_L001_R2_001	327961	155550	37497	320	1820	0	44	115869	217.643	200	218	219	219	251
2014	R2	CFSANHAA0003_S3_L001_R2_001	598278	493834	430045	882	1346	0	90	61471	215.964	200	216	217	217	251
2014	R2	CFSANHAA0004_S4_L001_R2_001	303020	70290	7791	398	932	0	59	61110	213.565	200	214	214	214	251
2014	R2	CFSANHAA0005_S5_L001_R2_001	578942	252719	3667	62	4800	0	103	244087	229.092	200	230	230	230	251
2014	R2	CFSANHAA0006_S6_L001_R2_001	419701	114716	6262	359	1902	0	69	106124	217.782	200	218	219	219	251
2014	R2	CFSANHAA0007_S7_L001_R2_001	458515	173543	10102	466	857	0	75	162043	216.029	200	217	217	217	251
2014	R2	CFSANHAA0008_S8_L001_R2_001	250347	17925	2353	932	104	0	85	14451	214.09	200	214	214	214	251
2014	R2	CFSANHAA0009_S9_L001_R2_001	1128712	1092937	1092322	165	0	0	122	328	223.491	200	217	217	230	251
2014	R2	CFSANHAA0010_S10_L001_R2_001	561417	57711	3340	534	580	0	81	53176	217.755	200	218	219	219	251
2014	R2	CFSANHAA0011_S11_L001_R2_001	380081	313791	199438	412	1045	0	55	112841	216.062	200	217	217	217	251
2014	R2	CFSANHAA0012_S12_L001_R2_001	187402	87784	69691	537	170	0	84	17302	213.565	200	213	214	214	251
2014	R2	CFSANHAA0013_S13_L001_R2_001	684067	653366	619912	137	494	0	127	32696	228.376	200	230	230	230	251
2014	R2	CFSANHAA0014_S14_L001_R2_001	462906	136842	12682	427	1872	0	821	121040	217.594	200	218	219	219	251
2014	R2	CFSANHAA0015_S15_L001_R2_001	436498	168785	14730	449	861	0	91	152654	215.691	200	217	217	217	251
2014	R2	CFSANHAA0016_S16_L001_R2_001	252548	20530	2960	748	155	0	105	16562	213.638	200	214	214	214	251
